# Supplementary material for: Protective effects of ginsenosides Rg1 and Rb1 against cognitive impairment induced by simulated microgravity in rats
Source: Front Pharmacol. 2023 Apr 24;14:1167398. doi: 10.3389/fphar.2023.1167398 (PMC10164943; doi:10.3389/fphar.2023.1167398)
Supplement: Supplementary file 1 [file DataSheet1.ZIP]

Archive with 204 entries (170 files):
- original data/
- __MACOSX/._original data
- original data/.DS_Store
- __MACOSX/original data/._.DS_Store
- original data/WB(1).pptx
- __MACOSX/original data/._WB(1).pptx
- original data/20210316/
- __MACOSX/original data/._20210316
- original data/20210318/
- __MACOSX/original data/._20210318
- original data/20210320/
- __MACOSX/original data/._20210320
- original data/20210317/
- __MACOSX/original data/._20210317
- original data/20210316/.DS_Store
- __MACOSX/original data/20210316/._.DS_Store
- original data/20210316/PSD95/
- __MACOSX/original data/20210316/._PSD95
- original data/20210316/bax/
- __MACOSX/original data/20210316/._bax
- original data/20210316/oxphos/
- __MACOSX/original data/20210316/._oxphos
- original data/20210316/GAPDH  1  2/
- __MACOSX/original data/20210316/._GAPDH  1  2
- original data/20210316/P-AKT/
- __MACOSX/original data/20210316/._P-AKT
- original data/20210318/.DS_Store
- __MACOSX/original data/20210318/._.DS_Store
- original data/20210318/TS/
- __MACOSX/original data/20210318/._TS
- original data/20210320/.DS_Store
- __MACOSX/original data/20210320/._.DS_Store
- original data/20210320/TS/
- __MACOSX/original data/20210320/._TS
- original data/20210317/.DS_Store
- __MACOSX/original data/20210317/._.DS_Store
- original data/20210317/TS/
- __MACOSX/original data/20210317/._TS
- original data/20210316/PSD95/1  2/
- __MACOSX/original data/20210316/PSD95/._1  2
- original data/20210316/PSD95/3  4/
- __MACOSX/original data/20210316/PSD95/._3  4
- original data/20210316/bax/.DS_Store
- __MACOSX/original data/20210316/bax/._.DS_Store
- original data/20210316/bax/1  2/
- __MACOSX/original data/20210316/bax/._1  2
- original data/20210316/bax/3  4/
- __MACOSX/original data/20210316/bax/._3  4
- original data/20210316/oxphos/1/
- __MACOSX/original data/20210316/oxphos/._1
- original data/20210316/oxphos/4/
- __MACOSX/original data/20210316/oxphos/._4
- original data/20210316/oxphos/3/
- __MACOSX/original data/20210316/oxphos/._3
- original data/20210316/oxphos/2/
- __MACOSX/original data/20210316/oxphos/._2
- original data/20210316/GAPDH  1  2/3 4/
- __MACOSX/original data/20210316/GAPDH  1  2/._3 4
- original data/20210316/GAPDH  1  2/1 2/
- __MACOSX/original data/20210316/GAPDH  1  2/._1 2
- original data/20210316/P-AKT/1  2/
- __MACOSX/original data/20210316/P-AKT/._1  2
- original data/20210316/P-AKT/3  4/
- __MACOSX/original data/20210316/P-AKT/._3  4
- original data/20210318/TS/BDNF/
- __MACOSX/original data/20210318/TS/._BDNF
- original data/20210318/TS/.DS_Store
- __MACOSX/original data/20210318/TS/._.DS_Store
- original data/20210318/TS/P-CREB/
- __MACOSX/original data/20210318/TS/._P-CREB
- original data/20210318/TS/OPA1/
- __MACOSX/original data/20210318/TS/._OPA1
- original data/20210320/TS/MFN2/
- __MACOSX/original data/20210320/TS/._MFN2
- original data/20210320/TS/HO-1/
- __MACOSX/original data/20210320/TS/._HO-1
- original data/20210320/TS/TOMM20/
- __MACOSX/original data/20210320/TS/._TOMM20
- original data/20210317/TS/Cyt C/
- __MACOSX/original data/20210317/TS/._Cyt C
- original data/20210317/TS/TrkB/
- __MACOSX/original data/20210317/TS/._TrkB
- original data/20210317/TS/AKT/
- __MACOSX/original data/20210317/TS/._AKT
- original data/20210316/PSD95/1  2/Administrator 2021-03-16 13 σ░Åμù╢ 46 σêåΘÆƒ_Exposure_112.7sec.scn
- __MACOSX/original data/20210316/PSD95/1  2/._Administrator 2021-03-16 13 σ░Åμù╢ 46 σêåΘÆƒ_Exposure_112.7sec.scn
- original data/20210316/PSD95/1  2/Administrator 2021-03-16 13 σ░Åμù╢ 46 σêåΘÆƒ_Exposure_103.7sec.scn
- __MACOSX/original data/20210316/PSD95/1  2/._Administrator 2021-03-16 13 σ░Åμù╢ 46 σêåΘÆƒ_Exposure_103.7sec.scn
- original data/20210316/PSD95/1  2/Administrator 2021-03-16 13 σ░Åμù╢ 46 σêåΘÆƒ_Exposure_146.0sec.scn
- __MACOSX/original data/20210316/PSD95/1  2/._Administrator 2021-03-16 13 σ░Åμù╢ 46 σêåΘÆƒ_Exposure_146.0sec.scn
- original data/20210316/PSD95/3  4/Administrator 2021-03-16 13 σ░Åμù╢ 52 σêåΘÆƒ_Exposure_103.7sec.scn
- __MACOSX/original data/20210316/PSD95/3  4/._Administrator 2021-03-16 13 σ░Åμù╢ 52 σêåΘÆƒ_Exposure_103.7sec.scn
- original data/20210316/PSD95/3  4/Administrator 2021-03-16 13 σ░Åμù╢ 52 σêåΘÆƒ_Exposure_112.7sec.scn
- __MACOSX/original data/20210316/PSD95/3  4/._Administrator 2021-03-16 13 σ░Åμù╢ 52 σêåΘÆƒ_Exposure_112.7sec.scn
- original data/20210316/bax/1  2/Administrator 2021-03-16 13 σ░Åμù╢ 33 σêåΘÆƒ_Exposure_182.2sec.scn
- __MACOSX/original data/20210316/bax/1  2/._Administrator 2021-03-16 13 σ░Åμù╢ 33 σêåΘÆƒ_Exposure_182.2sec.scn
- original data/20210316/bax/3  4/Administrator 2021-03-16 13 σ░Åμù╢ 40 σêåΘÆƒ_Exposure_194.3sec.scn
- __MACOSX/original data/20210316/bax/3  4/._Administrator 2021-03-16 13 σ░Åμù╢ 40 σêåΘÆƒ_Exposure_194.3sec.scn
- original data/20210316/oxphos/1/Administrator 2021-03-16 21 σ░Åμù╢ 00 σêåΘÆƒ_Exposure_124.8sec.scn
- __MACOSX/original data/20210316/oxphos/1/._Administrator 2021-03-16 21 σ░Åμù╢ 00 σêåΘÆƒ_Exposure_124.8sec.scn
- original data/20210316/oxphos/4/Administrator 2021-03-16 21 σ░Åμù╢ 14 σêåΘÆƒ_Exposure_97.6sec.scn
- __MACOSX/original data/20210316/oxphos/4/._Administrator 2021-03-16 21 σ░Åμù╢ 14 σêåΘÆƒ_Exposure_97.6sec.scn
- original data/20210316/oxphos/4/Administrator 2021-03-16 21 σ░Åμù╢ 14 σêåΘÆƒ_Exposure_133.9sec.scn
- __MACOSX/original data/20210316/oxphos/4/._Administrator 2021-03-16 21 σ░Åμù╢ 14 σêåΘÆƒ_Exposure_133.9sec.scn
- original data/20210316/oxphos/4/Administrator 2021-03-16 21 σ░Åμù╢ 14 σêåΘÆƒ_Exposure_91.6sec.scn
- __MACOSX/original data/20210316/oxphos/4/._Administrator 2021-03-16 21 σ░Åμù╢ 14 σêåΘÆƒ_Exposure_91.6sec.scn
- original data/20210316/oxphos/3/Administrator 2021-03-16 21 σ░Åμù╢ 10 σêåΘÆƒ_Exposure_121.8sec.scn
- __MACOSX/original data/20210316/oxphos/3/._Administrator 2021-03-16 21 σ░Åμù╢ 10 σêåΘÆƒ_Exposure_121.8sec.scn
- original data/20210316/oxphos/3/Administrator 2021-03-16 21 σ░Åμù╢ 10 σêåΘÆƒ_Exposure_115.8sec.scn
- __MACOSX/original data/20210316/oxphos/3/._Administrator 2021-03-16 21 σ░Åμù╢ 10 σêåΘÆƒ_Exposure_115.8sec.scn
- original data/20210316/oxphos/2/Administrator 2021-03-16 21 σ░Åμù╢ 05 σêåΘÆƒ_Exposure_115.8sec.scn
- __MACOSX/original data/20210316/oxphos/2/._Administrator 2021-03-16 21 σ░Åμù╢ 05 σêåΘÆƒ_Exposure_115.8sec.scn
- original data/20210316/oxphos/2/Administrator 2021-03-16 21 σ░Åμù╢ 05 σêåΘÆƒ_Exposure_124.8sec.scn
- __MACOSX/original data/20210316/oxphos/2/._Administrator 2021-03-16 21 σ░Åμù╢ 05 σêåΘÆƒ_Exposure_124.8sec.scn
- original data/20210316/GAPDH  1  2/3 4/Administrator 2021-03-16 13 σ░Åμù╢ 27 σêåΘÆƒ_Exposure_43.5sec.scn
- __MACOSX/original data/20210316/GAPDH  1  2/3 4/._Administrator 2021-03-16 13 σ░Åμù╢ 27 σêåΘÆƒ_Exposure_43.5sec.scn
- original data/20210316/GAPDH  1  2/3 4/Administrator 2021-03-16 13 σ░Åμù╢ 27 σêåΘÆƒ_Exposure_42.0sec.scn
- __MACOSX/original data/20210316/GAPDH  1  2/3 4/._Administrator 2021-03-16 13 σ░Åμù╢ 27 σêåΘÆƒ_Exposure_42.0sec.scn
- original data/20210316/GAPDH  1  2/1 2/Administrator 2021-03-16 13 σ░Åμù╢ 25 σêåΘÆƒ_Exposure_30.1sec.scn
- __MACOSX/original data/20210316/GAPDH  1  2/1 2/._Administrator 2021-03-16 13 σ░Åμù╢ 25 σêåΘÆƒ_Exposure_30.1sec.scn
- original data/20210316/GAPDH  1  2/1 2/Administrator 2021-03-16 13 σ░Åμù╢ 25 σêåΘÆƒ_Exposure_38.0sec.scn
- __MACOSX/original data/20210316/GAPDH  1  2/1 2/._Administrator 2021-03-16 13 σ░Åμù╢ 25 σêåΘÆƒ_Exposure_38.0sec.scn
- original data/20210316/P-AKT/1  2/Administrator 2021-03-16 14 σ░Åμù╢ 00 σêåΘÆƒ_Exposure_370.0sec.scn
- __MACOSX/original data/20210316/P-AKT/1  2/._Administrator 2021-03-16 14 σ░Åμù╢ 00 σêåΘÆƒ_Exposure_370.0sec.scn
- original data/20210316/P-AKT/1  2/Administrator 2021-03-16 14 σ░Åμù╢ 00 σêåΘÆƒ_Exposure_249.1sec.scn
- __MACOSX/original data/20210316/P-AKT/1  2/._Administrator 2021-03-16 14 σ░Åμù╢ 00 σêåΘÆƒ_Exposure_249.1sec.scn
- original data/20210316/P-AKT/1  2/Administrator 2021-03-16 14 σ░Åμù╢ 00 σêåΘÆƒ_Exposure_376.1sec.scn
- __MACOSX/original data/20210316/P-AKT/1  2/._Administrator 2021-03-16 14 σ░Åμù╢ 00 σêåΘÆƒ_Exposure_376.1sec.scn
- original data/20210316/P-AKT/3  4/Administrator 2021-03-16 14 σ░Åμù╢ 08 σêåΘÆƒ_Exposure_315.6sec.scn
- __MACOSX/original data/20210316/P-AKT/3  4/._Administrator 2021-03-16 14 σ░Åμù╢ 08 σêåΘÆƒ_Exposure_315.6sec.scn
- original data/20210316/P-AKT/3  4/Administrator 2021-03-16 14 σ░Åμù╢ 08 σêåΘÆƒ_Exposure_345.9sec.scn
- __MACOSX/original data/20210316/P-AKT/3  4/._Administrator 2021-03-16 14 σ░Åμù╢ 08 σêåΘÆƒ_Exposure_345.9sec.scn
- original data/20210316/P-AKT/3  4/Administrator 2021-03-16 14 σ░Åμù╢ 08 σêåΘÆƒ_Exposure_297.5sec.scn
- __MACOSX/original data/20210316/P-AKT/3  4/._Administrator 2021-03-16 14 σ░Åμù╢ 08 σêåΘÆƒ_Exposure_297.5sec.scn
- original data/20210318/TS/BDNF/Administrator 2021-03-18 15 σ░Åμù╢ 35 σêåΘÆƒ_Exposure_146.2sec.scn
- __MACOSX/original data/20210318/TS/BDNF/._Administrator 2021-03-18 15 σ░Åμù╢ 35 σêåΘÆƒ_Exposure_146.2sec.scn
- original data/20210318/TS/BDNF/Administrator 2021-03-18 15 σ░Åμù╢ 35 σêåΘÆƒ_Exposure_43.3sec.scn
- __MACOSX/original data/20210318/TS/BDNF/._Administrator 2021-03-18 15 σ░Åμù╢ 35 σêåΘÆƒ_Exposure_43.3sec.scn
- original data/20210318/TS/BDNF/Administrator 2021-03-18 15 σ░Åμù╢ 35 σêåΘÆƒ_Exposure_200.6sec.scn
- __MACOSX/original data/20210318/TS/BDNF/._Administrator 2021-03-18 15 σ░Åμù╢ 35 σêåΘÆƒ_Exposure_200.6sec.scn
- original data/20210318/TS/BDNF/Administrator 2021-03-18 15 σ░Åμù╢ 35 σêåΘÆƒ_Exposure_285.4sec.scn
- __MACOSX/original data/20210318/TS/BDNF/._Administrator 2021-03-18 15 σ░Åμù╢ 35 σêåΘÆƒ_Exposure_285.4sec.scn
- original data/20210318/TS/BDNF/Administrator 2021-03-18 15 σ░Åμù╢ 35 σêåΘÆƒ_Exposure_249.1sec.scn
- __MACOSX/original data/20210318/TS/BDNF/._Administrator 2021-03-18 15 σ░Åμù╢ 35 σêåΘÆƒ_Exposure_249.1sec.scn
- original data/20210318/TS/BDNF/Administrator 2021-03-18 15 σ░Åμù╢ 35 σêåΘÆƒ_Exposure_206.7sec.scn
- __MACOSX/original data/20210318/TS/BDNF/._Administrator 2021-03-18 15 σ░Åμù╢ 35 σêåΘÆƒ_Exposure_206.7sec.scn
- original data/20210318/TS/BDNF/Administrator 2021-03-18 15 σ░Åμù╢ 35 σêåΘÆƒ_Exposure_255.1sec.scn
- __MACOSX/original data/20210318/TS/BDNF/._Administrator 2021-03-18 15 σ░Åμù╢ 35 σêåΘÆƒ_Exposure_255.1sec.scn
- original data/20210318/TS/BDNF/Administrator 2021-03-18 15 σ░Åμù╢ 35 σêåΘÆƒ_Exposure_140.1sec.scn
- __MACOSX/original data/20210318/TS/BDNF/._Administrator 2021-03-18 15 σ░Åμù╢ 35 σêåΘÆƒ_Exposure_140.1sec.scn
- original data/20210318/TS/BDNF/Administrator 2021-03-18 15 σ░Åμù╢ 35 σêåΘÆƒ_Exposure_291.4sec.scn
- __MACOSX/original data/20210318/TS/BDNF/._Administrator 2021-03-18 15 σ░Åμù╢ 35 σêåΘÆƒ_Exposure_291.4sec.scn
- original data/20210318/TS/P-CREB/Administrator 2021-03-18 15 σ░Åμù╢ 26 σêåΘÆƒ_Exposure_364.0sec.scn
- __MACOSX/original data/20210318/TS/P-CREB/._Administrator 2021-03-18 15 σ░Åμù╢ 26 σêåΘÆƒ_Exposure_364.0sec.scn
- original data/20210318/TS/P-CREB/Administrator 2021-03-18 15 σ░Åμù╢ 26 σêåΘÆƒ_Exposure_164.4sec.scn
- __MACOSX/original data/20210318/TS/P-CREB/._Administrator 2021-03-18 15 σ░Åμù╢ 26 σêåΘÆƒ_Exposure_164.4sec.scn
- original data/20210318/TS/P-CREB/Administrator 2021-03-18 15 σ░Åμù╢ 26 σêåΘÆƒ_Exposure_134.1sec.scn
- __MACOSX/original data/20210318/TS/P-CREB/._Administrator 2021-03-18 15 σ░Åμù╢ 26 σêåΘÆƒ_Exposure_134.1sec.scn
- original data/20210318/TS/P-CREB/Administrator 2021-03-18 15 σ░Åμù╢ 26 σêåΘÆƒ_Exposure_49.4sec.scn
- __MACOSX/original data/20210318/TS/P-CREB/._Administrator 2021-03-18 15 σ░Åμù╢ 26 σêåΘÆƒ_Exposure_49.4sec.scn
- original data/20210318/TS/OPA1/Administrator 2021-03-18 15 σ░Åμù╢ 06 σêåΘÆƒ_Exposure_128.1sec.scn
- __MACOSX/original data/20210318/TS/OPA1/._Administrator 2021-03-18 15 σ░Åμù╢ 06 σêåΘÆƒ_Exposure_128.1sec.scn
- original data/20210318/TS/OPA1/Administrator 2021-03-18 15 σ░Åμù╢ 20 σêåΘÆƒ_Exposure_37.3sec.scn
- __MACOSX/original data/20210318/TS/OPA1/._Administrator 2021-03-18 15 σ░Åμù╢ 20 σêåΘÆƒ_Exposure_37.3sec.scn
- original data/20210318/TS/OPA1/Administrator 2021-03-18 15 σ░Åμù╢ 06 σêåΘÆƒ_Exposure_587.8sec.scn
- __MACOSX/original data/20210318/TS/OPA1/._Administrator 2021-03-18 15 σ░Åμù╢ 06 σêåΘÆƒ_Exposure_587.8sec.scn
- original data/20210318/TS/OPA1/Administrator 2021-03-18 15 σ░Åμù╢ 06 σêåΘÆƒ_Exposure_55.5sec.scn
- __MACOSX/original data/20210318/TS/OPA1/._Administrator 2021-03-18 15 σ░Åμù╢ 06 σêåΘÆƒ_Exposure_55.5sec.scn
- original data/20210318/TS/OPA1/Administrator 2021-03-18 15 σ░Åμù╢ 06 σêåΘÆƒ_Exposure_91.8sec.scn
- __MACOSX/original data/20210318/TS/OPA1/._Administrator 2021-03-18 15 σ░Åμù╢ 06 σêåΘÆƒ_Exposure_91.8sec.scn
- original data/20210318/TS/OPA1/Administrator 2021-03-18 15 σ░Åμù╢ 06 σêåΘÆƒ_Exposure_194.6sec.scn
- __MACOSX/original data/20210318/TS/OPA1/._Administrator 2021-03-18 15 σ░Åμù╢ 06 σêåΘÆƒ_Exposure_194.6sec.scn
- original data/20210320/TS/MFN2/Administrator 2021-03-20 12 σ░Åμù╢ 15 σêåΘÆƒ_Exposure_146.0sec.scn
- __MACOSX/original data/20210320/TS/MFN2/._Administrator 2021-03-20 12 σ░Åμù╢ 15 σêåΘÆƒ_Exposure_146.0sec.scn
- original data/20210320/TS/MFN2/Administrator 2021-03-20 12 σ░Åμù╢ 15 σêåΘÆƒ_Exposure_167.1sec.scn
- __MACOSX/original data/20210320/TS/MFN2/._Administrator 2021-03-20 12 σ░Åμù╢ 15 σêåΘÆƒ_Exposure_167.1sec.scn
- original data/20210320/TS/HO-1/Administrator 2021-03-20 12 σ░Åμù╢ 26 σêåΘÆƒ_Exposure_358.0sec.scn
- __MACOSX/original data/20210320/TS/HO-1/._Administrator 2021-03-20 12 σ░Åμù╢ 26 σêåΘÆƒ_Exposure_358.0sec.scn
- original data/20210320/TS/HO-1/Administrator 2021-03-20 12 σ░Åμù╢ 26 σêåΘÆƒ_Exposure_261.1sec.scn
- __MACOSX/original data/20210320/TS/HO-1/._Administrator 2021-03-20 12 σ░Åμù╢ 26 σêåΘÆƒ_Exposure_261.1sec.scn
- original data/20210320/TS/TOMM20/Administrator 2021-03-20 12 σ░Åμù╢ 19 σêåΘÆƒ_Exposure_49.3sec.scn
- __MACOSX/original data/20210320/TS/TOMM20/._Administrator 2021-03-20 12 σ░Åμù╢ 19 σêåΘÆƒ_Exposure_49.3sec.scn
- original data/20210320/TS/TOMM20/Administrator 2021-03-20 12 σ░Åμù╢ 19 σêåΘÆƒ_Exposure_43.3sec.scn
- __MACOSX/original data/20210320/TS/TOMM20/._Administrator 2021-03-20 12 σ░Åμù╢ 19 σêåΘÆƒ_Exposure_43.3sec.scn
- original data/20210320/TS/TOMM20/Administrator 2021-03-20 12 σ░Åμù╢ 19 σêåΘÆƒ_Exposure_37.2sec.scn
- __MACOSX/original data/20210320/TS/TOMM20/._Administrator 2021-03-20 12 σ░Åμù╢ 19 σêåΘÆƒ_Exposure_37.2sec.scn
- original data/20210317/TS/Cyt C/Administrator 2021-03-17 17 σ░Åμù╢ 40 σêåΘÆƒ_Exposure_109.7sec.scn
- __MACOSX/original data/20210317/TS/Cyt C/._Administrator 2021-03-17 17 σ░Åμù╢ 40 σêåΘÆƒ_Exposure_109.7sec.scn
- original data/20210317/TS/Cyt C/Administrator 2021-03-17 17 σ░Åμù╢ 40 σêåΘÆƒ_Exposure_167.1sec.scn
- __MACOSX/original data/20210317/TS/Cyt C/._Administrator 2021-03-17 17 σ░Åμù╢ 40 σêåΘÆƒ_Exposure_167.1sec.scn
- original data/20210317/TS/Cyt C/Administrator 2021-03-17 17 σ░Åμù╢ 40 σêåΘÆƒ_Exposure_115.8sec.scn
- __MACOSX/original data/20210317/TS/Cyt C/._Administrator 2021-03-17 17 σ░Åμù╢ 40 σêåΘÆƒ_Exposure_115.8sec.scn
- original data/20210317/TS/TrkB/Administrator 2021-03-17 17 σ░Åμù╢ 26 σêåΘÆƒ_Exposure_209.4sec.scn
- __MACOSX/original data/20210317/TS/TrkB/._Administrator 2021-03-17 17 σ░Åμù╢ 26 σêåΘÆƒ_Exposure_209.4sec.scn
- original data/20210317/TS/TrkB/Administrator 2021-03-17 17 σ░Åμù╢ 26 σêåΘÆƒ_Exposure_233.5sec.scn
- __MACOSX/original data/20210317/TS/TrkB/._Administrator 2021-03-17 17 σ░Åμù╢ 26 σêåΘÆƒ_Exposure_233.5sec.scn
- original data/20210317/TS/TrkB/Administrator 2021-03-17 17 σ░Åμù╢ 26 σêåΘÆƒ_Exposure_212.4sec.scn
- __MACOSX/original data/20210317/TS/TrkB/._Administrator 2021-03-17 17 σ░Åμù╢ 26 σêåΘÆƒ_Exposure_212.4sec.scn
- original data/20210317/TS/AKT/Administrator 2021-03-17 17 σ░Åμù╢ 34 σêåΘÆƒ_Exposure_155.0sec.scn
- __MACOSX/original data/20210317/TS/AKT/._Administrator 2021-03-17 17 σ░Åμù╢ 34 σêåΘÆƒ_Exposure_155.0sec.scn
- original data/20210317/TS/AKT/Administrator 2021-03-17 17 σ░Åμù╢ 34 σêåΘÆƒ_Exposure_149.0sec.scn
- __MACOSX/original data/20210317/TS/AKT/._Administrator 2021-03-17 17 σ░Åμù╢ 34 σêåΘÆƒ_Exposure_149.0sec.scn
- original data/20210317/TS/AKT/Administrator 2021-03-17 17 σ░Åμù╢ 34 σêåΘÆƒ_Exposure_167.1sec.scn
- __MACOSX/original data/20210317/TS/AKT/._Administrator 2021-03-17 17 σ░Åμù╢ 34 σêåΘÆƒ_Exposure_167.1sec.scn
